# Supplementary material for: Magnetic Ion-Imprinted Materials for Selective Adsorption of Cr(VI): Adsorption Behavior and Mechanism Study
Source: Molecules. 2024 Apr 24;29(9):1952. doi: 10.3390/molecules29091952 (PMC11085326; doi:10.3390/molecules29091952)
Supplement: Supplementary file 1 [file molecules-29-01952-s001.zip]

Archive with 1 entries (1 files):
- molecules-2966616-supplementary.pdf
